# Supplementary material for: High-Throughput Mechanistic Screening of Epigenetic Compounds for the Potential Treatment of Meningiomas
Source: J Clin Med. 2021 Jul 16;10(14):3150. doi: 10.3390/jcm10143150 (PMC8303324; doi:10.3390/jcm10143150)
Supplement: Supplementary file 1 [file jcm-10-03150-s001.zip]

Archive with 2 entries (2 files):
- jcm 1250286 XML Supplementary Tables S1-S11.xlsx
- jcm-1250286 XML Supplementary.pdf
